# Supplementary material for: External Evaluation of Population Pharmacokinetic Models and Bayes-Based Dosing of Infliximab
Source: Pharmaceutics. 2021 Aug 3;13(8):1191. doi: 10.3390/pharmaceutics13081191 (PMC8398005; doi:10.3390/pharmaceutics13081191)
Supplement: Supplementary file 1 [file pharmaceutics-13-01191-s001.zip]

Archive with 1 entries (1 files):
- pharmaceutics-1312561-SM.pdf
